# Supplementary material for: Severity- and Time-Dependent Activation of Microglia in Spinal Cord Injury
Source: Int J Mol Sci. 2023 May 5;24(9):8294. doi: 10.3390/ijms24098294 (PMC10179339; doi:10.3390/ijms24098294)
Supplement: Supplementary file 1 [file ijms-24-08294-s001.zip]

Archive with 1 entries (1 files):
- ijms-2339192-supplementary.pdf
